# Supplementary material for: Tailored Combinations of Human Milk Oligosaccharides Modulate the Immune Response in an In Vitro Model of Intestinal Inflammation
Source: Biomolecules. 2024 Nov 21;14(12):1481. doi: 10.3390/biom14121481 (PMC11727556; doi:10.3390/biom14121481)
Supplement: Supplementary file 1 [file biomolecules-14-01481-s001.zip]

Archive with 1 entries (1 files):
- biomolecules-3220417-supplementary.pdf
